# Supplementary material for: Safety and Effectiveness of Perioperative Hyperthermic Intraperitoneal Chemotherapy with Gemcitabine in Patients with Resected Pancreatic Ductal Adenocarcinoma: Clinical Trial EudraCT 2016-004298-41
Source: Cancers (Basel). 2024 Apr 28;16(9):1718. doi: 10.3390/cancers16091718 (PMC11083892; doi:10.3390/cancers16091718)
Supplement: Supplementary file 1 [file cancers-16-01718-s001.zip]

Archive with 1 entries (1 files):
- cancers-2912718-supplementary.pdf
